# Supplementary material for: Clearance of protein aggregates during cell division
Source: eLife. 2025 Jun 6;13:RP96675. doi: 10.7554/eLife.96675 (PMC12143881; doi:10.7554/eLife.96675)
Supplement: Figure 1—source data 1. [file elife-96675-fig1-data1.zip]

Archive with 3 entries (2 files):
- Figure 1- source data 1/
- Figure 1- source data 1/Figure 1- source data 1.ai
- Figure 1- source data 1/Figure 1- source data 1.pdf
