# Supplementary material for: Clearance of protein aggregates during cell division
Source: eLife. 2025 Jun 6;13:RP96675. doi: 10.7554/eLife.96675 (PMC12143881; doi:10.7554/eLife.96675)
Supplement: Figure 1—source data 2. [file elife-96675-fig1-data2.zip]

Archive with 3 entries (2 files):
- Figure 1- source data 2/
- Figure 1- source data 2/Luci_b-actin.tif
- Figure 1- source data 2/Luci_GFP.tif
