# Supplementary material for: Clearance of protein aggregates during cell division
Source: eLife. 2025 Jun 6;13:RP96675. doi: 10.7554/eLife.96675 (PMC12143881; doi:10.7554/eLife.96675)
Supplement: Figure 1—figure supplement 1—source data 2. [file elife-96675-fig1-figsupp1-data2.zip]

Archive with 5 entries (4 files):
- Figure 1-figure supplement 1-source data 2/
- Figure 1-figure supplement 1-source data 2/NLS_ER_b-actin.tif
- Figure 1-figure supplement 1-source data 2/NLS_ER_GFP.tif
- Figure 1-figure supplement 1-source data 2/solubility_b-actin.tif
- Figure 1-figure supplement 1-source data 2/solubility_GFP.tif
