# Supplementary material for: Clearance of protein aggregates during cell division
Source: eLife. 2025 Jun 6;13:RP96675. doi: 10.7554/eLife.96675 (PMC12143881; doi:10.7554/eLife.96675)
Supplement: Figure 6—figure supplement 2—source data 2. [file elife-96675-fig6-figsupp2-data2.zip]

Archive with 5 entries (4 files):
- Figure 7-figure supplement 1-source data 2/
- Figure 7-figure supplement 1-source data 2/CHX_chase_b-actin.tif
- Figure 7-figure supplement 1-source data 2/CHX_chase_cyclinB.tif
- Figure 7-figure supplement 1-source data 2/CHX_chase_GFP.tif
- Figure 7-figure supplement 1-source data 2/CHX_chase_p53.tif
